# Supplementary material for: Age-Related Differences in Dietary Intake and Nutritional Status Among Older Adults in Croatia: Results from a National Food Consumption Survey
Source: Epidemiologia (Basel). 2026 May 21;7(3):71. doi: 10.3390/epidemiologia7030071 (PMC13214645; doi:10.3390/epidemiologia7030071)
Supplement: Supplementary file 1 [file epidemiologia-07-00071-s001.zip]

Archive with 1 entries (1 files):
- epidemiologia-4220025-supplementary.pdf
